# Supplementary material for: Optimization of Tissue Digestion Methods for Characterization of Photoaged Skin by Single Cell RNA Sequencing Reveals Preferential Enrichment of T Cell Subsets
Source: Cells. 2024 Jan 31;13(3):266. doi: 10.3390/cells13030266 (PMC10854603; doi:10.3390/cells13030266)
Supplement: Supplementary file 1 [file cells-13-00266-s001.zip]

Archive with 1 entries (1 files):
- cells-2823437-supplementary.pdf
